# Supplementary material for: Genome-Wide Identification and Characterization of the PP2C Gene Family in Gossypium barbadense Reveals Potential Candidates for Breeding Improved Stress Resistance, Fiber Character, and Early Maturing Cotton Varieties
Source: Curr Issues Mol Biol. 2025 Nov 24;47(12):977. doi: 10.3390/cimb47120977 (PMC12731475; doi:10.3390/cimb47120977)
Supplement: Supplementary file 1 [file cimb-47-00977-s001.zip]

Archive with 1 entries (1 files):
- cimb-3963160-supplementary.pdf
